# Supplementary material for: The Effect of Digital Mindfulness Interventions on Depressive, Anxiety, and Stress Symptoms in Pregnant Women: A Systematic Review and Meta-Analysis
Source: Eur J Investig Health Psychol Educ. 2023 Sep 1;13(9):1694–706. doi: 10.3390/ejihpe13090122 (PMC10529137; doi:10.3390/ejihpe13090122)
Supplement: Supplementary file 1 [file ejihpe-13-00122-s001.zip]

Archive with 1 entries (1 files):
- ejihpe-2551079-supplementary.pdf
